# Supplementary material for: Visible-Light Active Flexible and Durable Photocatalytic Antibacterial Ethylene-co-vinyl Acetate—Ag/AgCl/α-Fe2O3 Composite Coating
Source: Nanomaterials (Basel). 2022 Jun 9;12(12):1984. doi: 10.3390/nano12121984 (PMC9227942; doi:10.3390/nano12121984)
Supplement: Supplementary file 1 [file nanomaterials-12-01984-s001.zip]

Archive with 1 entries (1 files):
- nanomaterials-1700118-supplementary.pdf
